# Supplementary material for: Identification of bacterial communities associated with needle mushroom (Flammulina filiformis) and its production environment
Source: Front Microbiol. 2024 Dec 17;15:1429213. doi: 10.3389/fmicb.2024.1429213 (PMC11685130; doi:10.3389/fmicb.2024.1429213)
Supplement: Supplementary file 2 [file Table_2.XLSX]

## Sheet: Sheet1
Supplement Table S2: OTUs' relative abundance summarized at phylum taxonomic level
Taxonomy	Proteobacteria	Firmicutes	Cyanobacteria	Actinobacteria	Bacteroidetes	Fusobacteria	Patescibacteria	Acidobacteria	Chloroflexi	Gemmatimonadetes	Others
C1	0.669527	0.14789	0.005905	0.035887	0.111696	0.000498	0.001427	0.005277	0.005372	0.00342	0.0131
C2	0.986436	0.006294	0.001509	0.000997	0.003352	0.0003	2e-05	0.000246	0.000164	2.7e-05	0.000655
C3	0.633626	0.091742	0.209677	0.010335	0.043424	0.000191	0.000389	0.00198	0.002157	0.001488	0.00499
C4	0.155085	0.40534	0.247735	0.022787	0.115532	0.028262	0.001195	0.005338	0.004396	0.00183	0.012499
C5	0.934663	0.013892	0.001584	0.007803	0.036781	9.6e-05	0.00284	0.000143	0.000171	0.000157	0.00187
C6	0.343191	0.223119	0.020261	0.079072	0.254603	0.001898	0.008533	0.015633	0.011946	0.008226	0.033518
C7	0.256815	0.320438	0.011776	0.212114	0.146634	0.005536	0.002526	0.008021	0.006533	0.004567	0.02504
G1	0.130052	0.577635	0.006601	0.034228	0.197048	0.016111	0.001843	0.00667	0.00839	0.003113	0.018309
G2	0.27866	0.705387	0.001386	0.001911	0.010486	7.5e-05	8.9e-05	0.000403	0.000485	0.000232	0.000887
G3	0.959935	0.020405	0.001427	0.001748	0.014445	0.00013	3.4e-05	0.000485	0.000369	0.000294	0.00073
G4	0.812734	0.043615	0.002833	0.004485	0.116843	0.002266	0.000546	0.005884	0.001092	0.000949	0.008752
G5	0.755371	0.014629	0.000519	0.003925	0.219555	0.000812	0.001031	0.000335	0.00028	0.000177	0.003365
G6	0.358571	0.273226	0.060947	0.050749	0.178453	0.003331	0.00271	0.011701	0.01265	0.005652	0.042011
G7	0.553066	0.134278	0.006601	0.126209	0.116393	0.001283	0.025777	0.005611	0.007898	0.003099	0.019783
