# Supplementary material for: Identification of bacterial communities associated with needle mushroom (Flammulina filiformis) and its production environment
Source: Front Microbiol. 2024 Dec 17;15:1429213. doi: 10.3389/fmicb.2024.1429213 (PMC11685130; doi:10.3389/fmicb.2024.1429213)
Supplement: Supplementary file 3 [file Table_3.XLSX]

## Sheet: Sheet1
Supplement Table S3: OTUs' relative abundance summarized at genus taxonomic level
Taxonomy	Pseudomonas	Lactobacillus	Acinetobacter	Flavobacterium	Phyllobacterium	[Eubacterium]_coprostanoligenes_group	Janthinobacterium	Bacteroides	Leuconostoc	Sphingobium	Others
C1	0.129192	0.00684	0.011871	0.00938	0.07161	0.000969	0.000143	0.009332	0.001734	0.004253	0.754674
C2	0.933851	0.001686	0.000983	0.000423	2.7e-05	5.5e-05	8.2e-05	0.000396	0.00015	8.9e-05	0.062258
C3	0.519425	0.00269	0.011632	0.007195	4.1e-05	0.001167	8.9e-05	0.002621	0.00058	0.000137	0.454423
C4	0.008055	0.246513	0.000696	0.010438	0.001263	0.001577	0.00028	0.006437	0.000928	2.7e-05	0.723784
C5	0.324636	0.000997	0.517507	0.019442	4.8e-05	7.5e-05	0.002246	0.000601	0.000157	0.000478	0.133814
C6	0.022425	0.032808	0.002853	0.117533	0.00155	0.002505	0.000116	0.012342	0.007653	0.059896	0.740318
C7	0.039471	0.024562	0.0245	0.016315	0.000819	0.00187	0.000191	0.046011	0.020889	0.000335	0.825036
G1	0.014479	0.166615	0.000464	0.023886	0.00071	0.068129	8.2e-05	0.075508	0.000676	4.8e-05	0.649402
G2	0.133657	0.456511	0.000963	0.002853	4.8e-05	0.000191	0.029518	0.000887	0.172193	0.000198	0.20298
G3	0.263505	0.011503	0.004738	0.008765	0.000143	0.000137	0.090745	0.000567	0.000362	0.000341	0.619195
G4	0.372183	0.002464	0.004997	0.058824	0.000457	0.000375	0.074737	0.001488	0.000253	0.015203	0.469018
G5	0.456744	0.006287	0.053268	0.1335	0.00015	0.000164	0.017025	0.000867	0.000143	0.002027	0.329824
G6	0.062845	0.023333	0.010554	0.032706	0.003372	0.004267	0.000662	0.020589	0.000758	0.00372	0.837194
G7	0.324882	0.015018	0.002314	0.021408	0.00073	0.002048	0.005516	0.008622	3.4e-05	0.00028	0.619147
