# Supplementary material for: Identification of bacterial communities associated with needle mushroom (Flammulina filiformis) and its production environment
Source: Front Microbiol. 2024 Dec 17;15:1429213. doi: 10.3389/fmicb.2024.1429213 (PMC11685130; doi:10.3389/fmicb.2024.1429213)
Supplement: Supplementary file 4 [file Table_4.XLSX]

## Sheet: Sheet1
Supplementary Table S4: Physiological and biochemical characteristics of four strains of pathogenic bacteria
Characterizition	Strains
	PT13	B2-1	GZ2-2	YC2-2
Tobacco allergy	＋	＋	＋	＋
White line reaction	＋	N	N	N
Gram reaction	－	－	－	－
Fluorescent	＋	－	－	－
Oxidase reaction	－	－	－	－
Catalase	＋	＋	＋	＋
Potato soft rot	－	－	－	－
Indole	－	－	－	－
H2S production	－	－	－	－
Starch hydrolysis	－	－	－	－
Arginine hydrolysis	＋	－	－	＋
Nitrate reduction	－	＋	＋	－
Lysine decarboxylase	－	－	－	－
Tryptophan decarboxylase	－	－	－	－
Pyruvate	＋	－	－	＋
Egg yolk reaction	＋	－	－	N
Ornithine decarboxylase	－	－	－	－
Sodium citrate	＋	＋	＋	＋
Esculin hydrate	－	＋	＋	＋
β-Glucosidase	－	＋	＋	N
Growth at 4 ℃	＋	＋	＋	＋
Growth at 41 ℃	－	－	－	－
Urea	－	－	－	＋
Amygdalin	＋	－	－	＋
D-ribose	＋	＋	＋	＋
Rhamnose	＋	－	－	－
Saccharose	－	－	－	－
Cellobiose	－	＋	＋	＋
Maltose	－	－	－	＋
Glucose	＋	－	－	－
Sorbitol	＋	－	－	－
Melibiose	－	－	－	－
Mannitol	＋	－	－	－
Arabitol	＋	＋	＋	＋
Arabinose	＋	＋	＋	＋
Note: in the table ,“+” means positive ; “-” means negative ; “N” means the strain does not need to do this test
