# Supplementary material for: Identification of bacterial communities associated with needle mushroom (Flammulina filiformis) and its production environment
Source: Front Microbiol. 2024 Dec 17;15:1429213. doi: 10.3389/fmicb.2024.1429213 (PMC11685130; doi:10.3389/fmicb.2024.1429213)
Supplement: Supplementary file 5 [file Table_5.XLSX]

## Sheet: Sheet1
Supplementary Table S5: Samples collected from various sources in two industrial-scale Flammulina filiformis production facility.
Group	Location	Name	Sampling location
C1	Changchun	C1.1	Healthy F. filiformis fruiting body
		C1.2	Healthy F. filiformis fruiting body
		C1.3	Healthy F. filiformis fruiting body
C2		C2.1	Diseased fruiting bodies of F. filiformis
		C2.2	Diseased fruiting bodies of F. filiformis
		C2.3	Diseased fruiting bodies of F. filiformis
C3		C3.1	Cultivation substrate
		C3.2	Cultivation substrate
		C3.3	Cultivation substrate
C4		C4.1	Humidified water reservoir
		C4.2	Humidified water reservoir
		C4.3	Humidified water reservoir
C5		C5.1	Floor water from the mushroom factory
		C5.2	Floor water from the mushroom factory
		C5.3	Floor water from the mushroom factory
C6		C6.1	Humidifier vent
		C6.2	Humidifier vent
		C6.3	Humidifier vent
C7		C7.1	Fresh air intake duct
		C7.2	Fresh air intake duct
		C7.3	Fresh air intake duct
G1	Bijie	G1.1	Healthy F. filiformis fruiting body
		G1.2	Healthy F. filiformis fruiting body
		G1.3	Healthy F. filiformis fruiting body
G2		G2.1	Diseased fruiting bodies of F. filiformis
		G2.2	Diseased fruiting bodies of F. filiformis
		G2.3	Diseased fruiting bodies of F. filiformis
G3		G3.1	Cultivation substrate
		G3.2	Cultivation substrate
		G3.3	Cultivation substrate
G4		G4.1	Humidified water reservoir
		G4.2	Humidified water reservoir
		G4.3	Humidified water reservoir
G5		G5.1	Floor water from the mushroom factory
		G5.2	Floor water from the mushroom factory
		G5.3	Floor water from the mushroom factory
G6		G6.1	Humidifier vent
		G6.2	Humidifier vent
		G6.3	Humidifier vent
G7		G7.1	Fresh air intake duct
		G7.2	Fresh air intake duct
		G7.3	Fresh air intake duct
